# Supplementary material for: Phytochemicals from Cactaceae family for cancer prevention and therapy
Source: Front Pharmacol. 2024 Oct 24;15:1421136. doi: 10.3389/fphar.2024.1421136 (PMC11540781; doi:10.3389/fphar.2024.1421136)
Supplement: Supplementary file 1 [file Table1.xlsx]

## Sheet: Cell lines
Supplementary Table 1. In vitro evidence for anticancer properties of metabolites from cactacea. Arranged alphabetically by genus.
Genus / specie	Part of cactus	Extract type	Metabolites	Cell line	Cell Viability (%) / dosis	Molecular effect	Reference
Cereus
jamacaru DC	Cladodes	Hydroalcoholic extract	Flavonoids, alkaloids	S180	80% / 100 µg/ml	N.D.	Vencioneck Dutra, et al., 2018.
peruvianus Mill.	Callus cultures	Lipid crude extract	(polyunsaturated fatty acids)	Caco-2	CC50 250 mg/ml	N.D.	Jacomini, et al., 2015
Cleistocactus winteri	Stem	Crude alkaloid fraction		Hep-G2; MCF-7; Caco-2	IC50 26.53 µg/ml ; 23.8 µg/ml ; 13.07 µg/ml	N.D.	Mina, et al., 2020
Escontria chiotilla	Fruit	Clarified fruit juice	Betacyanins, betaxanthins, gallic acid, caffeic acid	MCF-7; Caco-2; NIH/3T3	100% / 100 µl 4% dil	N.D.	Sandate-Flores, et al., 2020
				PC-3; Hep-G2	46.3% ; 52-7% / 100 µl 4% dil	N.D.
Hylocereus
undatus	Fruit (Peel and Flesh)	Methanolic 80%	Flavonoids	AGS	IC50 421 µg/ml (Peel); 773 µg/ml (Flesh)	N.D.	Kim, et al., 2011
				HeLa	IC50 621 µg/ml (Peel); 3523 µg/ml (Flesh)	N.D.
			Polyphenols	MCF-7	IC50 477 µg/ml (Peel); IC50 1588 µg/ml (Flesh)	N.D.
	Fruit (Flesh)	Ethanolic 95%	Polyphenols, Flavonoids	MCF-7	20% / 600 µg/ml	N.D.	Jayakumar, et al., 2011
	Fruit (Peel)	Supercritical CO2	Triterpenoids, Steroids	PC-3; Bcap-37; MGC-803	IC50 0.64 mg/ml; 0.47 mg/ml; 0.73 mg/ml	N.D.	Luo, et al., 2014
	Fruit (Flesh)	Aqueous or Methanolic	Polyphenols, Flavonoids, Betacyanins	A-375	91% ; 80% / 0.5mg/ml water ; methanolic	N.D.	Pasko, et al., 2021a
				WM793	96% ; 80% / 0.5mg/ml water ; methanolic	N.D.	Pasko, et al., 2021b
				HaCaT	98% ; 95% / 0.5mg/ml water ; methanolic	N.D.
				DU145	78% ; 70% / 0.5mg/ml water ; methanolic	N.D.
				PC3	68% ; 61% / 0.5mg/ml water ; methanolic	N.D.
				PNT2	98% ; 95%/ 0.5mg/ml water ; methanolic	N.D.
				Caco-2	50% ;75% / 0.5mg/ml water ; methanolic	N.D.
				HT-29	59% ; 79% / 0.5mg/ml water ; methanolic	N.D.
				Hep-G2	85% ;80% / 0.5mg/ml water ; methanolic	N.D.
	Fruit (Peel)	Aqueous	Silver nanoparticles (AgNPs)	Hep-G2	20% / 50 µg/ml	N.D.	Shyamalagowri, et al., 2022
	Fruit (Peel and Pulp)	Ethanolic 95%	Polyphenols, flavonoids	MCF-7	IC50 39.84 µg/ml (Pulp) ; 19.47 µg/ml (Peel)	Apoptosis + ; Bax, Casp9, p53 + Bcl2 -	Salam, et al., 2022
				Caco-2	IC50 52.79 µg/ml (Pulp) ; 14.2 µg/ml (Peel)	Apoptosis + ; Bax, Casp9, p53 + Bcl2 -
				WI-38	IC50 86.01 µg/ml (Pulp) ; 65.16 µg/ml (Peel)	N.D.
				MCF 10A	IC50 113.8 µg/ml (Pulp) ; 49.17 µg/ml (Peel)	N.D.
	Fruit (Flesh)	Aqueous, ethanolic, ethyl acetate	Phenols, flavonoids	EAC	IC50 20.86 µg/ml (Aqueous); 19.48 µg/ml (Ethanolic); 20.06 µg/ml (Ethyl acetate)	N.D.	Ashaduzzaman Nur, et al., 2023
H. polyrhizus (costaricensis)	Fruit (Peel and Flesh)	Acetone 80%	Polyphenols, flavonoid, betacyanins, anthocyanin	B16-F10	EC50 10.0 µg/ml	N.D.	Wu, et al, 2006
	Fruit (Peel and Flesh)	Methanolic 80%	Flavonoids	AGS	IC50 444 µg/ml (Peel); 9931 µg/ml (Flesh)	N.D.	Kim, et al., 2011
				HeLa	IC50 634 µg/ml (Peel); 1090 µg/ml (Flesh)	N.D.
				MCF-7	IC50 442 µg/ml (Peel); 1124 µg/ml (Flesh)	N.D.
	Fruit (Peel)	Supercritical CO2	Triterpenoids and Steroids	PC-3; Bcap-37; MGC-803	IC50 0.61 mg/ml; 0.45 mg/ml; 0.43 mg/ml	N.D.	Luo, et al., 2014
	Fruit (Flesh)	Hydroalcoholic (50:50 ethanol-water)	Anthocyanins	MDA-MB-435 (ER-)	20% / 500 µg/ml	No Apoptosis ; BRCA1 +, BRCA2 +, PRAB +, Erα +	Guimarães, et al., 2017
				MCF-7	29.3% / 2.5 µg/ml	Apoptosis + ; BRCA1 -, BRCA2 -, PRAB -, Erα -
	Fruit (Flesh)	Aqueous or methanolic	Polyphenols, Flavonoids, Betacyanins	A-375	81%;78% / 0.5mg/ml water ; methanolic	N.D.	Pasko, et al., 2021a
				WM793	96%; 90% / 0.5mg/ml water ; methanolic	N.D.
				HaCaT	95%; 91% / 0.5mg/ml water ; methanolic	N.D.
				DU145	78%; 60% / 0.5mg/ml water ; methanolic	N.D.
				PC3	80%; 70% / 0.5mg/ml water ; methanolic	N.D.
				PNT2	95%; 90% / 0.5mg/ml water ; methanolic	N.D.
				Caco-2	45%; 65% / 0.5mg/ml water ; methanolic	N.D.
				HT-29	73%; 81% / 0.5mg/ml water ; methanolic	N.D.
				Hep-G2	81%; 75% / 0.5mg/ml water ; methanolic	N.D.
	Fruit (Flesh)	Aqueous, ethanolic, ethyl acetate	Phenols, Flavonoids	EAC	IC50 20.65 µg/ml (Aqueous); 19.76 µg/ml (Ethanolic); 19.94 µg/ml (Ethyl acetate)	N.D.	Ashaduzzaman Nur, et al., 2023
Lophocereus schottii	Stem	Ethanolic, polar and nonpolar obtained by fractionation with hexane	Alkaloids (Lophocerine), flavonoids, phenols	L5178Y	21% / 35 µg/ml : EC50 15 µg/ml (Polar fraction) ; 82% / 35 µg/ml (Nonpolar fraction)	N.D.	Orozco-Barocio et al., 2022
Lophophora williamsii	Stem	Methanolic		L5178Y-R; U-937; L929; MCF-7; HPBMC	8%; 45%; 60%; 1.3% / 18 µg/ml	IL-1β +, IL-6 + and IL-8 +	Franco-Molina, et al., 2003
	Stem and root	Methanolic		HeLa	92% / 150 µg/ml (Methanolic)	Apoptosis + ; Caspase-3 +	Zhi-Yu, et al., 2011
		Hydrochloric			96% / 150 µg/ml (HCl)	No Apoptosis
		Sodium hydroxide			25.6% / 150 µg/ml (NaOH)	No Apoptosis
	Stem	Methanolic		C6 Rat malignant glioma	IC50 8.6 mM of Temozolamide (TMZ)	Apoptosis + necrosis ; HMGB1, HSP70, and HSP90	Franco-Molina, et al., 2021
					IC50 1.92 mg/ml Lophophora williamsii (LW)	Apoptosis
					IC50 0.75 µM Panobinostat (PAN)	Apoptosis
					IC50 TMZ (8.6 mM) + LW (1.92mh-ml)+PAN (0.75 µM)	Apoptosis
M. rhodantha	Stem	Methanolic	Polyphenols	MCF-7	IC50 29 - 22 µg/ml (M.rhodanta, M spinosissima)	Apoptosis +	Elansary, et al., 2019
M . spinosissima				HeLa	IC50 20 - 12 µg/ml (M.rhodanta, M spinosissima)	Apoptosis +
M. hahniana				Jurkat	IC50 18 - 11 µg/ml (M.rhodanta, M spinosissima)	Apoptosis +
M. crucigera				HT-29	IC50 68 - 49 µg/ml (M.rhodanta, M spinosissima)	No Apoptosis
M. candida				HEK293		No Apoptosis
Melocactus zehntneri	Aerial parts	Ethanol 95%	Alkaloids (phenethylamine)	HMV-II	25% / 1 mg/ml	N.D.	Brandão et al., 2017
					80% / 250 µg/ml Ethanol; Methanol; Water	N.D.
					68% / 250 µg/ml Chloroform	N.D.
Myrtillocactus geometrizans	Fruit (Berry cactus)	Methanol	Terpene: Chichipegenin (1)	U-251	IC50 (1): >200 µM, (2): 24.7 µM, (3) N.D.	N.D.	Salazar, et al., 2011
			Sterol: Peniocerol (2)	PC-3	IC50 (1): >200 µM, (2): 19.4 µM, (3) 20.8 µM	N.D.
				HCT-15	IC50 (1): >200 µM, (2): 10.9 µM, (3) 17.3 nM	N.D.
				MCF-7	IC50 (1): >200 µM, (2): 10.2 µM, (3) 23.3 µM	N.D.
	Root	Methanol	Sterol: Peniocerol	HeLa; A-431; HepG2	IC50 40.1 µM; 34.6 µM; 26.0 µM	N.D.	Dalla Via, et al., 2015
	Fruit	Methanol	Sterol: Peniocerol	HCT-15	IC50 41.6 µM (24 h); 28.9 µM (48 h)	Apoptosis +	Bolaños-Carrillo, et al., 2015
				MCF-7	IC50 48.2 µM (24 h); 21.8 µM (48 h)	Apoptosis +
			Sterol: Macdougallin	HCT-15	IC50 37.7 µM (24 h); 33.7 µM (48 h)	Apoptosis +
				MCF-7	IC50 31.8 µM (24 h); 28.1 µM (48 h)	Apoptosis +
	Fruit	Clarified juice	Phenols: betacyanins and betaxanthins	MCF-7	N.D. >100%	N.D.	Martinez, et al., 2021
				PC-3; Hep-G2;Caco-2; NIH/3T3	77.5%; 69.75; 57.5; 55.68 / 2% v/v	N.D.
Neowerdermannia vorwerkii	Stem	Aqueous (1,2,4-oxadiazoles)	3-(pyridin-3-yl)-5- 471 (tiophen-3-yl)-1,2,4-oxadiazole	SK-HEP-1	CC50 1.48 µM	N.D.	Apaza Ticona, et al., 2022
			5-(3-methoxyphenyl)-3-(pyridin-3-yl)-1,2,4- 472 oxadiazole	Caco-2	CC50 1.35 µM	N.D.
Opuntia
O. ficus-indica	Stem (Cladodes)	Aqueous	Deproteination water soluble pectin (dWSP)	LAN-5	35% / 2 mg/ml (dWSP at 72 h) ; 25% / 2 mg/ml (HM-dWSP at 72 h)	N.D.	Lefsih, et al., 2018
			Heat-modified water soluble pectin (HM-dWSP)	NIH/3T3	90% / 2 mg/ml (dWSP at 72 h) ; 80% / 2 mg/ml (HM-dWSP at 72 h)	N.D.
	"	Hexane, acetone, ethyl acetate, methanol, methanol 80%		SW480	IC50 >200 µg/ml Hexane	Cox2-, Bax+, Bcl2+	Kim, et al., 2015
					IC50 >200 µg/ml Acetone	poly (ADP-ribose) polymerase+
					IC50 52.6 µg/ml Ethyl acetate	N.D.
					IC50 70.8 µg/ml Methanol	N.D.
					IC50 179.8 µg/ml Methanol-water	N.D.
				MCF-7	IC50 >200 µg/ml Hexane	N.D.
					IC50 96.6 µg/ml Acetone	N.D.
					IC50 138.0 µg/ml Ethyl acetate	N.D.
					IC50 77.6 µg/ml Methanol	N.D.
					IC50 78.1 µg/ml Methanol-water	N.D.
	"	Folin polyphenolic method	Phenols, kaempferol	PC-3 ; MCF-7	IC50 5775.7 µg/ml ; 6311.3 µg/ml Cladodes in vitro	N.D.	Heikal, et al., 2021
					IC50 5927.9 µg/ml ; 6825.6 µg/ml Cladodes in vivo	N.D.
	"	Sap + Cadmium sulphide nanoparticles		Pancreatic cancer cells	18 - 12% - 24 - 48h / 200 µg/ml	Mitochondrial membrane potential (ΔΨm)	Jameel, et al., 2023
	Fruit (Prickly pear)	Clarified juice	Phenols: betacyanins and betaxanthins	MCF-7	N.D. >100%	N.D.	Martinez, et al., 2021
				PC-3	100.0% / Opuntia yellow (OPY) - 90.0 Opuntia red (OPR) / 2% v/v	N.D.
				Caco-2	95.0% / OPY - 100.0 OPR / 2% v/v	N.D.
				Hep-G2	49.0% / OPY - 63.8 OPR / 2% v/v	N.D.
				NIH/3T3	95.0% / OPY - 78.0 OPR / 2% v/v	N.D.
	"	Aqueous		OVCA420; ME-180	IC50 0.8% / 25% v/v 5 days	Apoptosis + ; p53+	Zou, et al., 2005
				T24; TCL-1; HeLa	IC50 1.3%; 1.5%; 1.8% / 25% v/v 5 days	Apoptosis +
				SK-OV-3	IC50 8.0% / 25% v/v 5 days	Apoptosis +
				UM-UC-6; IOSE	IC50 0.9%; 2.0% / 25% v/v 5 days	N.D.
	"	"	Phenols: Betalain, Indicaxanthin	Caco-2	IC50 115 µM	Apoptosis + ; p16, CDK4	Naselli, et al., 2014
	"	"	Polysaccharides	S180	31.13%; 49.7%; 61.07% / high; middle; low dose	Apoptosis +	Liang, et al., 2008
	"	"		IOSE	N.D.	Apoptosis + ; NF-κB+, Cox2-, p53+, p21+, Bax+, Bcl2+, casp 3+	Feugang, M., et al., 2010
				OVCA420	N.D.	Apoptosis + ; p53-, p21-,Bax+, Bcl2+,casp 3+
				SK-OV-3	N.D.	Apoptosis + ; p53-, p21-,Bax+, Bcl2+,casp 3+
		Aqueous-acetone	Polyphenols	SH-SY5Y	50-60% / 106.3 µg/ml	N.D.	Dhaouadi, et al., 2013
				NIH/3T3	> 60% / 149 μg/ml	N.D.
	"	Hydromethanolic	Betanin (betacyanin pigment)	K-562	IC50 40 µM	Apoptosis + ; Bcl2 downregulated, Cytochrome C+ in cytosol, Mitochondrial membrane potential (ΔΨm)	Sreekant, et al., 2007
	"	Methanolic	Indicaxanthin	A-375	21% / 50 µM ; 36% / 100 µM ; 56% / 200 µM	Apoptosis + ; IκBα+, p65-, Bcl-2-, c-FLIP-, CXCL1-	Allegra, et al., 2018; 2019
	Fruit (Prickly pear) peel	Ciclohexanone (OFICE)	Polyphenols, Flavonoids	MCF-7	IC50 1506 µg/ml	N.D.	Ali, et al., 2022
		70% ethanol (OFI70EE)			IC50 1972.7 µg/ml	N.D.
		100% ethanol (OFI100EE)			IC50 2236 µg/ml	N.D.
	Flour	Alkaline hydrolysis by NaOH	Flavonoids: Isorhamnetin glycoside	HT-29	IC50 4.9 µg/ml	Apoptosis + ; Bax+, Bcl2+	Antunes-Ricardo, et al., 2014
			Isorhamnetin-3-O-glucosyl-pentoside	Caco-2	IC50 8.2 µg/ml	Mitochondrial membrane potential (ΔΨm)	Antunes-Ricardo, et al., 2019
	Seed (oil)	Supercritical CO2 extraction	Oleic acid, Linoleic acid, Palmitic acid, Elaidic acid	COLO 320 ; COLO741	50% ; 25% / 1:16 dilution at 48 h	Apoptosis + ; VEGFR-1 (Flt-1), VEGFR-2 (Flk-1), eNOS, iNOS, IL-6, PGE-2, TNF-α and VEGF	Becer, et al., 2018; 2021
	Seed (oil)	Cold pressing using a screw extractor	Oleic acid, Linoleic acid, Palmitic acid, Stearic acid, Tocopherols, Phytosterols	Vero cells ; PC-3 ; A2780	99.6% ; 30.0% / 250 µg/ml ; 15.3% / 500 µg/ml	N.D.	Alqurashi, et al., 2022
Opuntia spp	Fruit (Prickly pear)	Prickly pear pulp juice	Phenols	MCF-7	75.4% / 1:100 dil O. rastrera	N.D.	Chavez-Santoscoy, et al., 2009
			Flavonoids	PC-3	61.2% / 1:100 dil O.violaceae	N.D.
			Betalains (Betain and Indicaxanthin)	Caco-2	52.5% / 1:100 dil O. robusta	N.D.
				Hep-G2	78.9% / 1:100 dil O. rastrera	N.D.
				NIH/3T3	73.5% / 1:100 dil O.violaceae	N.D.
	Stem (Cladodes)	10 mg/ml cladode powders in Dimethyl Sulfoxide (DMSO)	Phenols, flavonoids	CRL2181	70.0% / 100 µg/ml	Apoptosis +	Keller, et al., 2015
O. ficus-indica and O. robusta	Fruit (Prickly pear)	Juice fruit:	Phenolic acids (Fukic acid, Piscidic acid, Eucomic acid and Ferulic acid)	HT-29	EC50 4.6 mg/ml Q-PRC - 72 h	Apoptosis +	Serra, et al., 2013
		Polyphenol-rich concentrates (PRCs)	flavonols (isorhamnetin derivatives)		EC50 3.5 mg/ml S-PRC - 72 h	Apoptosis +
			Betalain pigments		EC50 > 6 mg/ml T-PRC - 72 h	Apoptosis +
	Fruits, stems, roots	Methanol, hexane and ethyl acetate	Polyphenols	U-87MG	49-55-52% / 500 µg/ml hexane extract	Non-apoptotic cell death and induced G1 phase arrest ; ROS	Hahm, et al., 2010
			Flavonoids	HeLa NIH/3T3	25-21-33% / 500 µg/ml hexane extract	Induced G1 phase arrest, in vivo significantly reduced tumor volume; p53, p21, CDK4, CDK2, Cyclin D1, Cyclin E1	Hahm, et al., 2015
O. joconostle	Fruit (epicarp)	Crude aqueous (Powder 10% w/v)		MCF-7 ; MDA-MB-231	11.7% / 0.028 µg/ml ; 17.4% / 0.021 µg/ml	In vitro arrest of cells in the G2/M phase. in silico possible targets: PI3K/Akt/mTOR pathway	Ortíz-González, et al., 2022
O. monacantha	Stem (Cladodes)	Ethanolic		HeLa ; Hep-G2	80% / 400 µg/ml ; 60% / 2 mg/ml	Apoptosis + ; p53+	Abid, et al., 2020; 2022
O. polyacantha	Stem dried (Cladodes)	Methanolic	Alkaloids	MCF-7 ; WRL-68	47.3% ; 8.1% / 400 µg/ml	N.D.	Abdulazeem, et al., 2018
O. stricta	Stem (Cladodes)	Aqueous, acetone and ethanolic	Phenols, flavonoids and saponins	U-937	IC50 110.1 µg/ml Acetone exrtract	N.D.	Izuegbuna, et al., 2019
O. dillenii	Stem (Cladodes)	Water and ethanol 95%	Polysaccharides extracted	SK-MES-1	50% / 0.18 mg/ml and 30% / 1.44 mg/ml	Apoptosis + ; p53+ and PTEN +	Li, et al., 2014
Pachycereus						N.D.
P. marginatus	Stem	Methanolic, hexanic partition and ethyl acetato partition		L5178Y-R	8% / 4 - 500 µg/ml methanolic extract	N.D.	Quintanilla-Licea, et al., 2016
					6% / 500 µg/ml hexane partition	N.D.
					6% / 65.5 - 500 µg/ml ethyl acetate partition	N.D.
	Stem	Hexane, chloroform, methanol, and methanol-aqueous partition		L5178Y-R	15-80% / 1.9 - 500 µg/ml hexane	N.D.	Hernández-Martínez, et al., 2016
					16-68% / 1.9 - 500 µg/ml chloroform	N.D.
					28-68% / 1.9 - 500 µg/ml methanol	N.D.
					22-35% / 3.9 - 125 µg/ml metOH-aqueous	N.D.
				B16-F10	61% / 100 µg/ml hexane	N.D.
					49-57% / 25 - 100 µg/ml chloroform	N.D.
					52-56% / 25 - 100 µg/ml methanol	N.D.
					58-60% / 25 - 100 µg/ml metOH-aqueous	N.D.
	Stem	Hexane, chloroform, methanol, and methanol-aqueous partition	Lophenol, β-sitosterol, and palmitic acid	L5178Y-R	33% / 62.5µg/ml Lophenol	N.D.	Gomez-Flores, et al., 2019
					45% / 62.5µg/ml β-sitosterol	N.D.
					30% /31.2µg/ml palmitic acid	N.D.
P. weberi	Fruit (tuna de cardon)	Clarified fruit juice	Betacyanins	MCF-7	45.5% /100 µl dil 4%	N.D.
			Betaxanthins	PC-3	100% / 100 µl dil 4%	N.D.
			Gallic acid	Caco-2	49.7% / 100 µl dil 4%	N.D.
			Caffeic acid	Hep-G2	90% / 100 µl dil 4%	N.D.
				NIH/3T3	100% / 100 µl dil 4%	N.D.
pecten-aboriginum pringlei	Fruit juice (prickly pear)	Methanolic	Polyphenols, flavonoids, betalains	HeLa, MDA-MB-231, MCF-7, and T-47D	IC50 198 to 287 μg of gallic acid equivalents/ml	N.D.	Aispuro-Hernández, et al., 2023
Pereskia
P. aculeata (Miller)	Leaves	Methanolic, hexane, dichloromethane, ethyl acetate, butanol fractions	Phenols, flavonoids, alkaloids and saponins	HL-60	90% / 100 µg/ml methanolic	N.D.	Pinto, et al., 2012
					75% / 50 µg/ml hexane	N.D.
					75% / 50 µg/ml dichloromethane	N.D.
					75% / 50 µg/ml ethyl acetate	N.D.
				MCF-7	75% / 100 µg/ml methanolic	N.D.
					60% / 50 µg/ml hexane	N.D.
					70% / 50 µg/ml dichloromethane	N.D.
					60% / 50 µg/ml ethyl acetate	N.D.
P. bleo (Kunth)	Stem and leaves	Methanolic	Saponine and glycosides	T-47D	EC50 2.0 µg/ml	Apoptosis + ; DNA fragmentation ; c-myc, p53 and caspase 3	Tan, et al., 2005
	Leaves	Methanolic and aqueous		4T1	30% / 300 µg/ml aqueous extract	N.D.	Er, et al., 2007
				NIH/3T3	50% / 300 µg/ml aqueous extract	N.D.
	Leaves	Methanolic, hexane, ethyl acetate	Phytol, β-sitosterol, 2,4-di-tert-butylphenol	KB	IC50 6.5 & 4.5 µg/ml Methanol & Ethyl acetate	N.D.	Malek, et al., 2008
		& aqueous	and Vitamin E	Ca Ski	IC50 40 & 58 µg/ml Methanol & Ethyl acetate	N.D.
				HCT-116	IC50 41 & 22 µg/ml Methanol & Ethyl acetate	N.D.
				MCF-7	IC50 25 & 28 µg/ml Hexane & Ethyl acetate	N.D.
				MRC-5	IC50 61 µg/ml Methanol	N.D.
	Leaves	Ethyl acetate	Dihydroactinidiolide (1)	KB	IC50 6.7, 0.81, 8 & 7.1 µg/ml (1), (5), (6) & (7)	N.D.	Malek, et al., 2009a
			β-sitosterol (4)	MCF-7	IC50 30, 72, 5.7, 7.5 & 34 µg/ml (1), (4), (5), (6) & (7)	N.D.
			2,4-di-tret-butylphenol (5)	Ca Ski	IC50 40, 62, 4.5, 6 & 18 µg/ml (1), (4), (5), (6) & (7)	N.D.
			α-tocopherol (6)	HCT-116	IC50 40, 62, 4.5, 6 & 18 µg/ml (1), (4), (5), (6) & (7)	N.D.
			and Phytol (7)	A549	IC50 97, 78, 6, 6 & 31 µg/ml (1), (4), (5), (6) & (7)	N.D.
				MRC-5	IC50 91.3, 20, 30 & 74.3 µg/ml (1), (5), (6) & (7)	N.D.
	Leaves	Aqueous (W), ethanolic (E)		MDA-MB-231	≥50% / 200 mg/ml of W, E & M extract	N.D.	Siew, et al., 2019
		& methanolic (M)		T-47D	≥50% / 200 mg/ml of W, E & M extract	N.D.
				C-33A	≤20% / 200 mg/ml of W, E & M extract	N.D.
				HCT-116	≤20% / 200 mg/ml of W extract	N.D.
				U-937	≥50% / 200 mg/ml of W, E & M extract	N.D.
				Hep-G2	≥20% / 200 mg/ml of W, E & M extract	N.D.
				SNU-182	≤20% / 200 mg/ml of M extract	N.D.
				SNU-449	≤20% / 200 mg/ml of W & M extract	N.D.
				OVCAR-5	≥50% / 200 mg/ml of W, E & M extract	N.D.
				PA-1	≤20% / 200 mg/ml of W & M extract	N.D.
				SK-OV-3	≤20% / 200 mg/ml of M extract	N.D.
				MES-SA/DX5	≤20% / 200 mg/ml of W, E & M extract	N.D.
	Leaves	Hexane (H), ethyl acetate (Ea),		HeLa	IC50 278, 17.5, 683 & 100 µg/ml E, Ea, M & W extract	N.D.	Mohd-Salleh, et al., 2020a
		methanol (M),& aqueous (W)		MDA-MB-231	IC50 95.7, 19.4, 213 & 224 µg/ml E, Ea, M & W extract	N.D.
				SW480	IC50 154, 31.8, 990 & 128 µg/ml E, Ea, M & W extract	N.D.
				NIH/3T3	IC50 275, 182, 631 & 360 µg/ml E, Ea, M & W extract	N.D.
	Leaves	Ethyl acetate extract		HeLa	IC50 14.37 µg/ml	Apoptosis + ; arrest of cells in the G0/G1 phase ; Bax, Bcl-2, p53, and caspase-3	Mohd-Salleh, et al., 2020b
P. grandifolia (Haw)	Leaves	Methanolic (M), hexane (H),	β-sitosterol (1), Vitamin E (2), Phytol (3)	KB	IC50 34, 5, 16 & >100 µg/ml (M), (H), (Ea) & (W)	N.D.	Malek, et al., 2009b
		ethyl acetate (Ea) & aqueous (W)	and 2,4-di-tert-butylphenol (4)	Ca Ski	IC50 50, 40, 21 & >100 µg/ml (M), (H), (Ea) & (W)	N.D.
				HCT-116	IC50 53, 25.5, 52 & >100 µg/ml (M), (H), (Ea) & (W)	N.D.
				MCF-7	IC50 88, 49, 20 & >100 µg/ml (M), (H), (Ea) & (W)	N.D.
				A549	IC50 60, 44, 45 & >100 µg/ml (M), (H), (Ea) & (W)	N.D.
				MRC-5	IC50 68.5 & >100 µg/ml (M), (H, Ea & W)	N.D.
				KB	IC50 >100, 8, 7.2 & 0.81 µg/ml (1), (2), (3) & (4)	N.D.
				MCF-7	IC50 72, 7.5, 8.7 &5.7 µg/ml (1), (2), (3) & (4)	N.D.
				Ca Ski	IC50 62 ,6, 6 & 4.5 µg/ml (1), (2), (3) & (4)	N.D.
				HCT-116	IC50 >100, 31, 5.2 & 29 µg/ml (1), (2), (3) & (4)	N.D.
				A549	IC50 78, 6, 7 & 6 µg/ml (1), (2), (3) & (4)	N.D.
				MRC-5	IC50 >100, 30.5, 31.3 & 20 µg/ml (1), (2), (3) & (4)	N.D.
P. bleo (Kunth) and P. grandifolia (Haw)	Leaves	Methanolic		Saos-2	IC50 125 µg/ml P. grandifolia	N.D.	Liew, et al., 2012
					IC50 ND P. bleo
P. sacharosa (Griseb)		Ethanolic	Saponins, flavonoids, tannins, polyphenols,	MV4-11	IC50 110 µg/ml	Apoptosis + ; arrest of cells in the S phase ; Cytochrome-c, caspases-3,7,9	Asmaa, et al., 2014
			Triterpines and steroids	K-562	IC50 130 µg/ml	Apoptosis + ; arrest of cells in the G2/M phase ; Cytochrome-c, caspases-4,7,10
Stenocereus pruinosus	Fruit (Prickly pear)	Clarified juice	Phenols: betacyanins and betaxanthins	MCF-7	>100% SR and SY	N.D.	Martinez, et al., 2021
	yellow (OPY) and red (OPR)			PC-3	>100% SY and SR N.D.	N.D.
				Caco-2	100% SR and SY	N.D.
				Hep-G2	64.35% viability SR	N.D.
				NIH/3T3	58.59% viability SR and 43.15% SY	N.D.
Green Monkey: Kidney Vero cells. Human cell lines: Neural: astrocytoma (U-251); glioblastoma (U-87MG); neuroblastoma (LAN-5 or SH-SY5Y). Sexual organs: breast adenocarcinoma (MCF-7 or MDA-MB-231 or MDA-MB-435 (ER-)); breast carcinoma (Bcap-37 or T-47D); breast epithelial cell (MCF 10A); ovarian adenocarcinoma (A2780); ovarian epithelium immortalized (IOSE); ovarian mixed germ cell tumor (PA-1); o…

## Sheet: References
Vencioneck Dutra, et al., 2018.	Vencioneck Dutra, J. C., Moisés Ferreira, J., Costalonga Pereira, P. R., Ben-Hur de Oliveira, J., Vitorino Gervásio, S., Bernardes Xavier, M., Mantovanelli da Mota, M., Luz, A., Rodrigues Pretti, I., Seibert França, H., Masrouah Jamal, C., & Pimentel Batitucci, M. (2018). Cereus jamacaru D.C. hydroalcoholic extract promotes anti-cytotoxic and antitumor activity. Pharmaceuticals (Basel, Switzerlan…
Jacomini, et al., 2015	Jacomini, D., Sinzker, R. C., Mangolin, C. A., Grande, P. A., Nocchi, S. R., Nakamura, C. V., Braz de Oliveira, A.J., Goncalves, R. A. C. (2015). Lipid profile and antiproliferative activity of callus cultures of Cereus peruvianus Mill (Article). Industrial Crops and Products, 69, 408-414. https://doi.org/10.1016/j.indcrop.2015.02.034
Mina, et al., 2020	Mina, S. A., Melek, F. R., Adeeb, R. M., & Haggag, E. G. (2020). LC-ESI-MS/MS Alkaloidal Profiling and Biological Investigation of Cleistocactus winteri Stems. Iranian journal of pharmaceutical research : IJPR, 19(2), 298–306. https://doi.org/10.22037/ijpr.2020.1101080
Sandate-Flores, et al., 2020	Sandate-Flores, L., Romero-Esquivel, E., Rodríguez-Rodríguez, J., Rostro-Alanis, M., Melchor-Martínez, E. M., Castillo-Zacarías, C., Ontiveros, P. R., Celaya, M., Chen, W. N., Iqbal, H., & Parra-Saldívar, R. (2020). Functional Attributes and Anticancer Potentialities of Chico (Pachycereus Weberi) and Jiotilla (Escontria Chiotilla) Fruits Extract. Plants (Basel, Switzerland), 9(11), 1623. https://…
Kim, et al., 2011	Kim, H., Choi, H. K., Moon, J. Y., Kim, Y. S., Mosaddik, A., & Cho, S. K. (2011). Comparative antioxidant and antiproliferative activities of red and white pitayas and their correlation with flavonoid and polyphenol content. Journal of food science, 76(1), C38–C45. https://doi.org/10.1111/j.1750-3841.2010.01908.x
Jayakumar, et al., 2011	Jayakumar, R., & Kanthimathi, M. S. (2011). Inhibitory effects of fruit extracts on nitric oxide-induced proliferation in MCF-7 cells. Food Chemistry, 126(3), 956–960. https://doi.org/10.1016/j.foodchem.2010.11.093
Luo, et al., 2014	Luo, H., Cai, Y., Peng, Z., Liu, T., & Yang, S. (2014). Chemical composition and in vitro evaluation of the cytotoxic and antioxidant activities of supercritical carbon dioxide extracts of pitaya (dragon fruit) peel. Chemistry Central Journal, 8(1), 1–7. https://doi.org/10.1186/1752-153X-8-1
Pasko, et al., 2021a	Pasko, P., Galanty, A., Zagrodzki, P., Ku, Y. G., Luksirikul, P., Weisz, M., & Gorinstein, S. (2021a). Bioactivity and cytotoxicity of different species of pitaya fruits - A comparative study with advanced chemometric analysis (Article). Food Bioscience, 40, 8, Article 100888. https://doi.org/10.1016/j.fbio.2021.100888
Pasko, et al., 2021b	Pasko, P., Galanty, A., Zagrodzki, P., Luksirikul, P., Barasch, D., Nemirovski, A., & Gorinstein, S. (2021b). Dragon Fruits as a Reservoir of Natural Polyphenolics with Chemopreventive Properties. Molecules (Basel, Switzerland), 26(8), 2158. https://doi.org/10.3390/molecules26082158
Shyamalagowri, et al., 2022	Shyamalagowri, S., Charles, P., Manjunathan, J., Kamaraj, M., Anitha, R., Pugazhendhi, A. (2022). In vitro anticancer activity of silver nanoparticles phyto-fabricated by Hylocereus undatus peel extracts on human liver carcinoma (HepG2) cell lines. Process Biochemistry 116, 17–25. https://doi.org/10.1016/j.procbio.2022.02.022
Salam, et al., 2022	Salam, H. S., Tawfik, M. M., Elnagar, M. R., Mohammed, H. A., Zarka, M. A., & Awad, N. S. (2022). Potential apoptotic activities of Hylocereus undatus peel and pulp extracts in MCF-7 and Caco-2 cancer cell lines. Plants, 11(17), 2192. https://doi.org/10.3390/plants11172192
Ashaduzzaman Nur, et al., 2023	Ashaduzzaman Nur, Md., Rasel Uddin, M., Sultana Meghla, N., Jashim Uddin, M., Ziaul Amin, M. (2023). In vitro anti-oxidant, anti-inflammatory, anti-bacterial, and cytotoxic effects of extracted colorants from two species of dragon fruit (Hylocereus spp.). Food Chemistry Advances 2 100318. https://doi.org/10.1016/j.focha.2023.100318
Wu, et al, 2006	Wu, L., Hsu, H.-W., Chen, Y.-C., Chiu, C.-C., Lin, Y.-I., & Ho, J. A. (2006). Antioxidant and antiproliferative activities of red pitaya. Food Chemistry, 95(2), 319–327. https://doi.org/10.1016/J.FOODCHEM.2005.01.002
Guimarães, et al., 2017	Guimarães, D., De Castro, D., de Oliveira, F. L., Nogueira, E. M., da Silva, M., & Teodoro, A. J. (2017). Pitaya Extracts Induce Growth Inhibition and Proapoptotic Effects on Human Cell Lines of Breast Cancer via Downregulation of Estrogen Receptor Gene Expression. Oxidative medicine and cellular longevity, 2017, 7865073. https://doi.org/10.1155/2017/7865073
Orozco-Barocio et al., 2022	Orozco-Barocio, A., Robles-Rodríguez, B. S., Camacho-Corona, M., Méndez-López, L. F., Godínez-Rubí, M., Peregrina-Sandoval, J., Rivera, G., Rojas Mayorquín, A. E., & Ortuno-Sahagun, D. (2022). In vitro anticancer activity of the polar fraction from the Lophocereus schottii ethanolic extract. Frontiers in pharmacology, 13, 820381. https://doi.org/10.3389/fphar.2022.820381
Franco-Molina, et al., 2003	Franco-Molina, M., Gomez-Flores, R., Tamez-Guerra, P., Tamez-Guerra, R., Castillo-Leon, L., & Rodríguez-Padilla, C. (2003). In vitro immunopotentiating properties and tumour cell toxicity induced by Lophophora williamsii (peyote) cactus methanolic extract. Phytotherapy Research, 17(9), 1076–1081. https://doi.org/10.1002/ptr.1313
Zhi-Yu, et al., 2011	Zhi-Yu, Z., Xiao-Tao, S., Hao-Peng, Z., Xue-li, S., Zhang, Y., Jing-wei, Z., Huan-lin, X., Tao, S., Bao-kuan, Z. (2011). Inhibitory and apoptosis-inducing effects of Lophophora williamsii extracts on HeLa cells. Journal of Medicinal Plants Research 5(8), pp. 1305-1312.
Franco-Molina, et al., 2021	Franco-Molina, M. A., Santana-Krímskaya, S. E., Madrigal-de-León, L. M., Coronado-Cerda, E. E., Zárate-Triviño, D. G., Hernández-Martínez, S. P., García-Coronado, P. L., & Rodríguez-Padilla, C. (2021). Evaluation of the cytotoxic and immunogenic potential of temozolamide, panobinostat, and Lophophora williamsii extract against C6 glioma cells. EXCLI journal, 20, 614–624. https://doi.org/10.17179/…
Elansary, et al., 2019	Elansary, H. O., Szopa, A., Klimek-Szczykutowicz, M., Jafernik, K., Ekiert, H., Mahmoud, E. A., Abdelmoneim Barakat, A., & O El-Ansary, D. (2019). Mammillaria Species-Polyphenols Studies and Anti-Cancer, Anti-Oxidant, and Anti-Bacterial Activities. Molecules (Basel, Switzerland), 25(1), 131. https://doi.org/10.3390/molecules25010131
Brandão et al., 2017	Brandão, G.H.A., Rigo, G., Roque, A.A., Souza, A.C.D., Scopel, M., Nascimento, C.A.O., Tasca, T., Pereira, C.G., Giordani R.B. (2017). Extraction of bioactive alkaloids from Melocactus zehntneri using supercritical fluid. The Journal of Supercritical Fluids 129, 28-35
Salazar, et al., 2011	Salazar, J. R., Martínez-Vazquez, M., Cespedes, C. L., Ramírez-Apan, T., Nieto-Camacho, A., Rodríguez-Silverio, J., & Flores-Murrieta, F. (2011). Anti-inflammatory and cytotoxic activities of chichipegenin, peniocerol, and macdougallin isolated from Myrtillocactus geometrizans (Mart. ex Pfeiff.) Con. Zeitschrift fur Naturforschung. C, Journal of biosciences, 66(1-2), 24–30.
Dalla Via, et al., 2015	Dalla Via, L., García-Argáez, A. N., Martínez-Vázquez, M., Grancara, S., Martinis, P., & Toninello, A. (2014). Mitochondrial permeability transition as target of anticancer drugs. Current pharmaceutical design, 20(2), 223–244. https://doi.org/10.2174/13816128113199990033
Bolaños-Carrillo, et al., 2015	Bolaños-Carrillo, M. A., Ventura-Gallegos, J. L., Saldivar-Jiménez, A. D., Zentella-Dehesa, A., & Martínez-Vázquez, M. (2015). Effect of Sterols Isolated from Myrtillocactus geometrizans on Growth Inhibition of Colon and Breast Cancer Cells. Evidence-based complementary and alternative medicine : eCAM, 2015, 589350. https://doi.org/10.1155/2015/589350
Martinez, et al., 2021	Martínez, E., Sandate-Flores, L., Rodríguez-Rodríguez, J., Rostro-Alanis, M., Parra-Arroyo, L., Antunes-Ricardo, M., Serna-Saldívar, S. O., Iqbal, H., & Parra-Saldívar, R. (2021). Underutilized Mexican Plants: Screening of Antioxidant and Antiproliferative Properties of Mexican Cactus Fruit Juices. Plants (Basel, Switzerland), 10(2), 368. https://doi.org/10.3390/plants10020368
Apaza Ticona, et al., 2022	Apaza Ticona, L., Rumbero Sánchez, Á., Humanes Bastante, M., Serban, A. M., & Hernáiz, M. J. (2022). Antitumoral activity of 1,2,4-oxadiazoles compounds isolated from the Neowerdermannia vorwerkii in liver and colon human cancer cells. Phytochemistry, 201, 113259. https://doi.org/10.1016/j.phytochem.2022.113259
Lefsih, et al., 2018	Lefsih, K., Giacomazza, D., Passantino, R., Costa, M. A., Bulone, D., Mangione, M. R., Guarrasi, V., Mingoia, F., San Biagio, P. L., & Madani, K. (2018). Biochemical and biophysical characterization of water-soluble pectin from Opuntia ficus-indica and its potential cytotoxic activity. Phytochemistry, 154, 47–55. https://doi.org/10.1016/j.phytochem.2018.06.015
Kim, et al., 2015	Kim, J., Soh, S. Y., Shin, J., Cho, C. W., Choi, Y. H., & Nam, S. Y. (2015). Bioactives in cactus (Opuntia ficus-indica) stems possess potent antioxidant and pro-apoptotic activities through COX-2 involvement. Journal of the science of food and agriculture, 95(13), 2601–2606. https://doi.org/10.1002/jsfa.6968
Heikal, et al., 2021	Heikal, A., Abd El-Sadek, M. E., Salama, A., & Taha, H. S. (2021). Comparative study between in vivo- and in vitro-derived extracts of cactus (Opuntis ficus-indica L. Mill) against prostate and mammary cancer cell lines. Heliyon, 7(9), e08016. https://doi.org/10.1016/j.heliyon.2021.e08016
Jameel, et al., 2023	Jameel M, Rauf MA, Khan MT, Farooqi MK, Alam MA, Mashkoor F, Shoeb M, Jeong C. Ingestion and effects of green synthesized cadmium sulphide nanoparticle on Spodoptera Litura as an insecticidal and their antimicrobial and anticancer activities. Pestic Biochem Physiol. 2023 Feb;190:105332. https://doi.org/10.1016/j.pestbp.2022.105332
Martinez, et al., 2021	Martínez, E., Sandate-Flores, L., Rodríguez-Rodríguez, J., Rostro-Alanis, M., Parra-Arroyo, L., Antunes-Ricardo, M., Serna-Saldívar, S. O., Iqbal, H., & Parra-Saldívar, R. (2021). Underutilized Mexican Plants: Screening of Antioxidant and Antiproliferative Properties of Mexican Cactus Fruit Juices. Plants (Basel, Switzerland), 10(2), 368. https://doi.org/10.3390/plants10020368
Zou, et al., 2005	Zou, D.M., Brewer, M., Garcia, F., Feugang, J.M., Wang, J., Zang, R., Liu, H., Zou, C. (2005) Cactus pear: a natural product in cancer chemoprevention. Nutr J. 4:25. doi: 10.1186/1475-2891-4-25.
Naselli, et al., 2014	Naselli, F., Tesoriere, L., Caradonna, F., Bellavia, D., Attanzio, A., Gentile, C., Livrea, M.A. (2014). Anti-proliferative and pro-apoptotic activity of whole extract and isolated indicaxanthin from Opuntia ficus-indica associated with re-activation of the onco-suppressor p16(INK4a) gene in human colorectal carcinoma (Caco-2) cells. Biochem Biophys Res Commun. 18;450(1):652-8. doi: 10.1016/j.bbr…
Liang, et al., 2008	Liang, B.B., Liu, H.G., Cao, J.T. (2008) [Antitumor effect of polysaccharides from cactus pear fruit in S180-bearing mice]. Ai Zheng. 27(6):580-4.
Feugang, M., et al., 2010	Feugang, J. M., Ye, F., Zhang, D. Y., Yu, Y., Zhong, M., Zhang, S., & Zou, C. (2010). Cactus pear extracts induce reactive oxygen species production and apoptosis in ovarian cancer cells. Nutrition and cancer, 62(5), 692–699. https://doi.org/10.1080/01635581003605508
Dhaouadi, et al., 2013	Dhaouadi, K., Raboudi, F., Funez-Gomez, L., Pamies, D., Estevan, C., Hamdaoui, M., & Fattouch, S. (2013). Polyphenolic extract of barbary-fig (Opuntia ficus-indica) syrup: RP-HPLC-ESI-MS analysis and determination of antioxidant, antimicrobial and cancer-cells cytotoxic potentials (Article). Food Analytical Methods, 6(1), 45-53. https://doi.org/10.1007/s12161-012-9410-x
Sreekant, et al., 2007	Sreekanth, D., Arunasree, M. K., Roy, K. R., Chandramohan Reddy, T., Reddy, G. V., & Reddanna, P. (2007). Betanin a betacyanin pigment purified from fruits of Opuntia ficus-indica induces apoptosis in human chronic myeloid leukemia Cell line-K562. Phytomedicine: international journal of phytotherapy and phytopharmacology, 14(11), 739–746. https://doi.org/10.1016/j.phymed.2007.03.017
Allegra, et al., 2018; 2019	Allegra, M., De Cicco, P., Ercolano, G., Attanzio, A., Busà, R., Cirino, G., Tesoriere, L., Livrea, M. A., & Ianaro, A. (2018). Indicaxanthin from Opuntia ficus-indica (L. Mill) impairs melanoma cell proliferation, invasiveness, and tumor progression. Phytomedicine: international journal of phytotherapy and phytopharmacology, 50, 19–24. https://doi.org/10.1016/j.phymed.2018.09.171
	Allegra, M., Tutone, M., Tesoriere, L., Almerico, A. M., Culletta, G., Livrea, M. A., & Attanzio, A. (2019). Indicaxanthin, a multi-target natural compound from Opuntia ficus-indica fruit: From its poly-pharmacological effects to biochemical mechanisms and molecular modelling studies. European journal of medicinal chemistry, 179, 753–764. https://doi.org/10.1016/j.ejmech.2019.07.006
Ali, et al., 2022	Ali, S.K., Mahmoud, S.M., El-Masry, S. S., Alkhalifah, D.H.M., Hozzein, W.N., Aboel-Ainin, M.A. (2022). Phytochemical screening and characterization of the antioxidant, antiproliferative and antibacterial effects of different extracts of Opuntia ficus-indica peel. Journal of King Saud University – Science 34, 102216. https://doi.org/10.1016/j.jksus.2022.102216
Antunes-Ricardo, et al., 2014	Antunes-Ricardo, M., Moreno-García, B. E., Gutiérrez-Uribe, J. A., Aráiz-Hernández, D., Alvarez, M. M., & Serna-Saldivar, S. O. (2014). Induction of apoptosis in colon cancer cells treated with isorhamnetin glycosides from Opuntia ficus-indica pads. Plant foods for human nutrition (Dordrecht, Netherlands), 69(4), 331–336. https://doi.org/10.1007/s11130-014-0438-5
Antunes-Ricardo, et al., 2019	Antunes-Ricardo, M., Hernández-Reyes, A., Uscanga-Palomeque, A. C., Rodríguez-Padilla, C., Martínez-Torres, A. C., & Gutiérrez-Uribe, J. A. (2019). Isorhamnetin glycoside isolated from Opuntia ficus-indica (L.) MilI induces apoptosis in human colon cancer cells through mitochondrial damage. Chemico-biological interactions, 310, 108734. https://doi.org/10.1016/j.cbi.2019.108734
Becer, et al., 2018; 2021	Becer, E., Kabadayı, H., Meriçli, F., Meriçli, A.H., Kıvançlı, B., Vatansever, S. (2018). Apoptotic effects of Opuntia ficus indica L. seed oils on colon adenocarcinoma cell lines. In Multidisciplinary Digital Publishing Institute (MDPI) Proceedings. 2(25):1566; doi:10.3390/proceedings2251566
	Becer, E., Kabadayi, H., Mericli, A. H., Kivancli, B., Vatansever, H. S., & Mericli, F. (2021). Fatty acid composition of Opuntia ficus-indica seed oil control angiogenic activity in colon carcinoma cell lines (Article). Progress in Nutrition, 23(2), 12, Article e2021051. https://doi.org/10.23751/pn.v23i2.10042
Alqurashi, et al., 2022	Alqurashi, A. S., Al Masoudi, L. M., Hamdi, H., & Abu Zaid, A. (2022). Chemical Composition and Antioxidant, Antiviral, Antifungal, Antibacterial and Anticancer Potentials of Opuntia ficus-indica Seed Oil. Molecules, 27(17), 5453. https://doi.org/10.3390/molecules27175453
Chavez-Santoscoy, et al., 2009	Chavez-Santoscoy, R. A., Gutierrez-Uribe, J. A., & Serna-Saldívar, S. O. (2009). Phenolic composition, antioxidant capacity and in vitro cancer cell cytotoxicity of nine prickly pear (Opuntia spp.) juices. Plant Foods for Human Nutrition, 64(2), 146–152. https://doi:10.1007/s11130-009-0117-0
Keller, et al., 2015	Keller, J., Camaré, C., Bernis, C., Astello-García, M., de la Rosa, A.P., Rossignol, M., del Socorro Santos Díaz, M., Salvayre, R., Negre-Salvayre, A., Guéraud, F. (2015) Antiatherogenic and antitumoral properties of Opuntia cladodes: inhibition of low density lipoprotein oxidation by vascular cells, and protection against the cytotoxicity of lipid oxidation product 4-hydroxynonenal in a colorect…
Serra, et al., 2013	Serra, A. T., Poejo, J., Matias, A. A., Bronze, M. R., & Duarte, C. M. M. (2013). Evaluation of Opuntia spp. derived products as antiproliferative agents in human colon cancer cell line (HT29). Food Research International, 54, 892–901. https://doi.org/10.1016/j.foodres.2013.08.043
Hahm, et al., 2010	Hahm, S. W., Park, J., & Son, Y. S. (2010). Opuntia humifusa partitioned extracts inhibit the growth of U87MG human glioblastoma cells. Plant Foods for Human Nutrition, 65(3), 247-252. https://doi.org/10.1007/s11130-010-0188-y
Hahm, et al., 2015	Hahm, S. W., Park, J., Oh, S. Y., Lee, C. W., Park, K. Y., Kim, H., & Son, Y. S. (2015). Anticancer Propertieps of extracts from Opuntia humifusa against human cervical carcinoma cells (Article). Journal of Medicinal Food, 18(1), 31-44. https://doi.org/10.1089/jmf.2013.3096
Ortíz-González, et al., 2022	Ortiz-González A, González-Pérez PP, Cárdenas-García M, Hernández-Linares MG. In silico Prediction on the PI3K/AKT/mTOR Pathway of the Antiproliferative Effect of O. joconostle in Breast Cancer Models. Cancer Inform. 2022 Mar 25;21:11769351221087028. https://doi.org/10.1177/11769351221087028
Abid, et al., 2020; 2022	Abid, F., Saleem, M., Leghari, T., Rafi, I., Maqbool, T., Fatima, F., Arshad, A. M., Khurshid, S., Naz, S., Hadi, F., Tahir, M., Akhtar, S., Yasir, S., Mobashar, A., & Ashraf, M. (2022). Evaluation of in vitro anticancer potential of pharmacological ethanolic plant extracts Acacia modesta and Opuntia monocantha against liver cancer cells. Brazilian journal of biology = Revista brasileira de biolo…
	Abid, F., Saleem, M., Muller, C. D., Asim, M. H., Arshad, S., Maqbool, T., & Hadi, F. (2020). Anti-proliferative and apoptosis-inducing activity of Acacia modesta and Opuntia monocantha extracts on HeLa cells. Asian Pacific journal of cancer prevention: APJCP, 21(10), 3125–3131. https://doi.org/10.31557/APJCP.2020.21.10.3125
Abdulazeem, et al., 2018	Abdulazeem, L., Al-Alaq, F. T., Alrubaei, H. A., Al-Mawlah, Y. H., & Alwan, W. K. (2018). Anti-cancer activity of Opuntia polyacantha alkaloid extract on human breast cancer cell line. Journal of Pharmaceutical Sciences and Research, 10(7), 1753–1754
Izuegbuna, et al., 2019	Izuegbuna, O., Otunola, G., Bradley, G. (2019). Chemical composition, antioxidant, antiinflammatory, and cytotoxic activities of Opuntia stricta cladodes. PLoS ONE 14(1): e0209682. https://doi.org/10.1371/journal.pone.0209682
Li, et al., 2014	Li, W., Wu, D., Wei, B., Wang, S., Sun, H., Li, X., Zhang, F., Zhang, C., & Xin, Y. (2014). Anti-tumor effect of cactus polysaccharides on lung squamous carcinoma cells (SK-MES-1). African journal of traditional, complementary, and alternative medicines: AJTCAM, 11(5), 99–104. https://doi.org/10.4314/ajtcam.v11i5.16
Quintanilla-Licea, et al., 2016	Quintanilla-Licea, R., Gomez-Flores, R., Samaniego-Escamilla, M.A., Hernández-Martínez, H.C., Tamez-Guerra, P., Morado-Castillo, R. (2016) Cytotoxic Effect of Methanol Extracts and Partitions of Two Mexican Desert Plants against the Murine Lymphoma L5178Y-R. American Journal of Plant Sciences, 7, 1521-1530. http://dx.doi.org/10.4236/ajps.2016.711143
Hernández-Martínez, et al., 2016	Hernández-Martínez, H. C., Gómez-Flores, R., Tamez-Guerra, P., Quintanilla-Licea, R., Samaniego-Escamilla, M. A., Monreal-Cuevas, E., Tamez-Guerra, R., Rodríguez-Padilla, C. (2016). Antitumor activity of Pachycereus marginatus (DC.) Britton & Rose extracts against murine lymphoma L5178Y-R and skin melanoma B16F10 cells. Journal of Medicinal Plants Research, 10(36), 635-639. https://doi.org/10.589…
Gomez-Flores, et al., 2019	Gomez-Flores, R., Quintanilla-Licea, R., Hernandez-Martinez, H. C., Samaniego-Escamilla, M., Tamez-Guerra, P., Monreal-Cuevas, E., Tamez-Guerra, R., Rodriguez-Padilla, C. (2019). Survival of lymphoma-bearing mice by Pachycereus marginatus cactus extracts and elucidation of bioactive compounds (Article). Natural Product Communications, 14(5), 6. https://doi.org/10.1177/1934578x19845814
Aispuro-Hernández, et al., 2023	Aispuro-Hernández, E., de Jesús Vergara-Jiménez, M., Cárdenas-Torres, F. I., Lagarda-Díaz, I., Martínez-Téllez, M. Á., Soto-Córdova, F. J., Corrales-Maldonado, C. G., Del Carmen Vargas-Arispuro, I., & Ontiveros, N. (2023). Fruit Juices of Etcho (Pachycereus pecten-aboriginum) and Giant Cardon (Pachycereus pringlei) are Sources of Health-Promoting Ingredients with Potential Anticancer Properties. …
Pinto, et al., 2012	Pinto N. C. C., dos Santos R. C., Cunha Machado D., Rodrigues Florêncio J., de Souza Fagundes E. M., Antinarelli L. M. R., Soares Coimbra E., Ribeiro A. and Scio E. (2012). Cytotoxic and antioxidant activity of Pereskia aculeata miller, PhOL – Pharmacology Online, 3, 63-69
Tan, et al., 2005	Tan, M. L., Sulaiman, S. F., Najimuddin, N., Samian, M. R., & Muhammad, T. S. (2005). Methanolic extract of Pereskia bleo (Kunth) DC. (Cactaceae) induces apoptosis in breast carcinoma, T47-D cell line. Journal of ethnopharmacology, 96(1-2), 287–294. https://doi.org/10.1016/j.jep.2004.09.025
Er, et al., 2007	Er, H. M., Cheng, E. H., & Radhakrishnan, A. K. (2007). Anti-proliferative and mutagenic activities of aqueous and methanol extracts of leaves from Pereskia bleo (Kunth) DC (Cactaceae). Journal of ethnopharmacology, 113(3), 448–456. https://doi.org/10.1016/j.jep.2007.06.026
Malek, et al., 2008	Malek S. N. A., Wahab N. A., Yaacob H., Shin S. K., Lai H. S., Serm L. G. and Rahman S. N. S. A. (2008). Cytotoxic activity of Pereskia bleo (Cactaceae) against selected human cell lines, Int J Cancer Res, 4(1), 20-27
Malek, et al., 2009a	Malek, S. N., Shin, S. K., Wahab, N. A., & Yaacob, H. (2009a). Cytotoxic components of Pereskia bleo (Kunth) DC. (Cactaceae) leaves. Molecules (Basel, Switzerland), 14(5), 1713–1724. https://doi.org/10.3390/molecules14051713
Siew, et al., 2019	Siew, Y. Y., Yew, H. C., Neo, S. Y., Seow, S. V., Lew, S. M., Lim, S. W., Lim, C. S. E., Ng, Y. C., Seetoh, W. G., Ali, A., Tan, C. H., & Koh, H. L. (2019). Evaluation of anti-proliferative activity of medicinal plants used in Asian Traditional Medicine to treat cancer. Journal of ethnopharmacology, 235, 75–87. https://doi.org/10.1016/j.jep.2018.12.040
Mohd-Salleh, et al., 2020a	Mohd-Salleh, S. F., Ismail, N., Wan-Ibrahim, W. S., & Tuan Ismail, T. N. N. (2020a). Phytochemical Screening and Cytotoxic Effects of Crude Extracts of Pereskia Bleo Leaves. Journal of Herbs, Spices & Medicinal Plants, 1–12. doi:10.1080/10496475.2020.1729287
Mohd-Salleh, et al., 2020b	Mohd-Salleh, S. F., Wan-Ibrahim, W. S., & Ismail, N. (2020b). Pereskia bleo leaves extract induces cell death via cell cycle arrest and apoptosis in cervical cancer cells HeLa. Nutrition and cancer, 72(5), 826–834. https://doi.org/10.1080/01635581.2019.1654530
Malek, et al., 2009b	Malek, Nurestri AS., Sim K, Norhanom A. (2009b). Phytochemical and cytotoxic investigations of Pereskia grandifolia Haw. (Cactaceae) leaves. J Biol Sci; 9:488–93
Liew, et al., 2012	Liew, S. Y., Stanbridge, E. J., Yusoff, K., & Shafee, N. (2012). Hypoxia affects cellular responses to plant extracts (Article). Journal of Ethnopharmacology, 144(2), 453-456. https://doi.org/10.1016/j.jep.2012.09.024
Asmaa, et al., 2014	Asmaa, M. J., Al-Jamal, H. A., Ang, C. Y., Asan, J. M., Seeni, A., & Johan, M. F. (2014). Apoptosis induction in MV4-11 and K562 human leukemic cells by Pereskia sacharosa (Cactaceae) leaf crude extract. Asian Pacific journal of cancer prevention: APJCP, 15(1), 475–481. https://doi.org/10.7314/apjcp.2014.15.1.475

## Sheet: References 2
Anderson, Edward F. (2001), The Cactus Family, Pentland, Oregon: Timber Press, ISBN 978-0-88192-498-5., p. 483.
Antunes-Ricardo M., Guardado-Félix D., Rocha-Pizaña M.R., Garza-Martínez J., Acevedo-Pacheco L., Gutiérrez-Uribe J.A., Villela-Castrejón J., López-Pacheco F., Serna-Saldívar S.O. (2021). Opuntia ficus-indica extract and isorhamnetin-3-O-glucosyl-rhamnoside diminish tumor growth of colon cancer cells xenografted in Immune-suppressed mice through the activation of apoptosis intrinsic pathway. Plant…
Aparicio-Fernandez, X., Loza-Cornejo, S., Torres-Bernal, M. G., & Velazquez-Placencia, N. D. (2013). Chemical and morphological characterization of Mammillaria uncinate (Cactaceae) fruits. Journal of the Professional Association for Cactus Development, 15, 32–41 < Go to ISI > ://WOS:000341274600004
Argueta, A., Cano Asseleih, L. M., and Rodarte Garcísa, M. E. (1994). “Atlas de Las Plantas de La Medicina Tradicional Mexicana,” in Biblioteca de la medicina tradicional mexicana. Editors A. Argueta and M. C. Gallardo Vázquez (México, D.F: Instituto Nacional Indigenista). 978-968-29-7323-9
Arias, S., Terrazas, T. (2009) Taxonomic Revision of Pachycereus (Cactaceae). Systematic Botany, 34, 68-83. http://dx.doi.org/10.1600/036364409787602384
Aruwa, C. E., Amoo, S. O., & Kudanga, T. (2018). Opuntia (Cactaceae) plant compounds, biological activities and prospects – A comprehensive review. Food Research International, 112, 328–344. https://doi.org/10.1016/j.foodres.2018.06.047
Bravo Hollis, H. and Sánchez-Mejorada H. R. (1991) Las cactáceas de México. Tercera ed. Vol. 2: Universidad Nacional Autónoma de México (UNAM).
Bravo-Hollis, H., Sánchez-Mejorada, H. R. (1978). Las cactáceas de México Vol 1: Universidad Nacional Autónoma de México (UNAM).
Bray, F., Laversanne, M., Sung, H., Ferlay, J., Siegel, R. L., Soerjomataram, I., & Jemal, A. (2024). Global cancer statistics 2022: GLOBOCAN estimates of incidence and mortality worldwide for 36 cancers in 185 countries. CA: a cancer journal for clinicians, 74(3), 229–263. https://doi.org/10.3322/caac.21834.
Bukowski, K., Kciuk, M., & Kontek, R. (2020). Mechanisms of Multidrug Resistance in Cancer Chemotherapy. International journal of molecular sciences, 21(9), 3233. https://doi.org/10.3390/ijms21093233
Choudhari, A. S., Mandave, P. C., Deshpande, M., Ranjekar, P., and Prakash, O. (2020). Phytochemicals in Cancer Treatment: From Preclinical Studies to Clinical Practice. Front. Pharmacol. 10, 1614. https://doi:10.3389/fphar.2019.01614
Chuquimia, F., Alvarado, J.A., Penarrieta, J.M., Bergenståhl, B., Åkesson, B. (2008). Determinación de la capacidad antioxidante y la cuantificación de compuestos fenolicos y flavonoidicos de cuatro especies vegetales de la region Andina de Bolivia. Rev. Bol. Quim. 25, 76–84
Costea, T., Vlad, O. C., Miclea, L. C., Ganea, C., Szöllősi, J., & Mocanu, M. M. (2020). Alleviation of Multidrug Resistance by Flavonoid and Non-Flavonoid Compounds in Breast, Lung, Colorectal and Prostate Cancer. International journal of molecular sciences, 21(2), 401. https://doi.org/10.3390/ijms21020401
Cruz-Zamora, Y., Cruz-García, F., Orozco-Arroyo, G., Reyes-Santiago, J., MartínezCastilla, L. P., Wegier, A., & Vázquez-Santana, S. (2017). Polascontria (Cactaceae), a nothogenus that represents the gene flow between Escontria and Polaskia. Phytotaxa, 295(2), 18. https://doi.org/10.11646/phytotaxa.295.2.3
da Silva Santos, É., Braz de Oliveira, A. J., de Fátima Pires da Silva Machado, M., Mangolin, C. A., & Correia Gonçalves, R. A. (2021). Cereus hildmannianus (K.) Schum. (Cactaceae): Ethnomedical uses, phytochemistry and biological activities. Journal of ethnopharmacology, 264, 113339. https://doi.org/10.1016/j.jep.2020.113339
da Silveira Agostini-Costa T. (2020). Bioactive compounds and health benefits of Pereskioideae and Cactoideae: A review. Food chemistry, 327, 126961. https://doi.org/10.1016/j.foodchem.2020.126961
Daniloski, D., D'Cunha, N. M., Speer, H., McKune, A. J., Alexopoulos, N., Panagiotakos, D. B., Petroska, A.T., Naumovski, N. (2022). Recent developments on Opuntia spp., their bioactive composition, nutritional values, and health effects. Food Bioscience, 47, 21, Article 101665. https://doi.org/10.1016/j.fbio.2022.101665
Das, G., Lim, K. J., Tantengco, O. A. G., Carag, H. M., Gonçalves, S., Romano, A., Das, S. K., Coy-Barrera, E., Shin, H. S., Gutiérrez-Grijalva, E. P., Heredia, J. B., & Patra, J. K. (2021). Cactus: Chemical, nutraceutical composition and potential bio-pharmacological properties. Phytotherapy research: PTR, 35(3), 1248–1283. https://doi.org/10.1002/ptr.6889
De Araujo, F. F., Farias, D. D., Neri-Numa, I. A., & Pastore, G. M. (2021). Underutilized plants of the Cactaceae family: Nutritional aspects and technological applications (Review). Food Chemistry, 362, 17, Article 130196. https://doi.org/10.1016/j.foodchem.2021.130196
Dey, P., Kundu, A., Chakraborty, H. J., Kar, B., Choi, W. S., Lee, B. M., Bhakta, T., Atanasov, A. G., & Kim, H. S. (2019). Therapeutic value of steroidal alkaloids in cancer: Current trends and future perspectives. International journal of cancer, 145(7), 1731–1744. https://doi.org/10.1002/ijc.31965
Djerassi, C., Krakower, G. W., Lemin, A. J., Liu, L. H., Mills, J. S., and Villotti, R. (1958). The neutral constituents of the cactus Lophocereus Schottii. The structure of Lophenol--4α-Methyl-Δ7-cholesten-3β-ol--A link in sterol biogenesis1-3. J. Am. Chem. Soc. 80, 6284–6292. doi:10.1021/ja01556a031
Edwards, E. J., & Donoghue, M. J. (2006). Pereskia and the origin of the cactus life-form. The American naturalist, 167(6), 777–793. https://doi.org/10.1086/504605
El-Nashar, H. A. S., Al-Azzawi, M. A., Al-Kazzaz, H. H., Alghanimi, Y. K., Kocaebli, S. M., Alhmammi, M., Asad, A., Salam, T., El-Shazly, M., & Ali, M. A. M. (2024). HPLC-ESI/MS-MS metabolic profiling of white pitaya fruit and cytotoxic potential against cervical cancer: Comparative studies, synergistic effects, and molecular mechanistic approaches. Journal of pharmaceutical and biomedical analys…
Encarnacion Dimayuga, R., Fort Murillo, R., & Luis Pantoja, M. (1987). Traditional medicine of Baja California Sur (Mexico). II. Journal of ethnopharmacology, 20(3), 209–222. https://doi.org/10.1016/0378-8741(87)90049-3
Fujihara, K., Takahashi, K., Koyama, K., & Kinoshita, K. (2017). Triterpenoid saponins from Polaskia chichipe Backbg. and their inhibitory or promotional effects on the melanogenesis of B16 melanoma cells. Journal of natural medicines, 71(4), 606–616. https://doi.org/10.1007/s11418-017-1082-9
Gandía-Herrero, F., Escribano, J., & García-Carmona, F. (2016). Biological Activities of Plant Pigments Betalains. Critical reviews in food science and nutrition, 56(6), 937–945. https://doi.org/10.1080/10408398.2012.740103
García-Cruz, L., Valle-Guadarrama, S., Guerra-Ramírez, D., Martínez-Damian, M.T., Zuleta-Prada, H. (2022). Cultivation, quality attributes, postharvest behavior, bioactive compounds, and uses of Stenocereus: A review. Scientia Horticulturae 304, 111336. https://doi.org/10.1016/j.scienta.2022.111336
Harlev, E., Nevo, E., Solowey, E., & Bishayee, A. (2013). Cancer preventive and curative attributes of plants of the cactaceae family: A review (Review). Planta Medica, 79(9), 713-722.
Iqbal, J., Abbasi, B. A., Mahmood, T., Kanwal, S., Ali, B., Shah, S. A., & Khalil, A. T. (2017). Plant-derived anticancer agents: A green anticancer approach. Asian Pacific Journal of Tropical Biomedicine, 7(12), 1129–1150. https://doi:10.1016/j.apjtb.2017.10.016
Joshi, M., & Prabhakar, B. (2020). Phytoconstituents and pharmaco-therapeutic benefits of pitaya: A wonder fruit. Journal of food biochemistry, 44(7), e13260. https://doi.org/10.1111/jfbc.13260
Keyvani-Ghamsari, S., Khorsandi, K., & Gul, A. (2020). Curcumin effect on cancer cells' multidrug resistance: An update. Phytotherapy research: PTR, 34(10), 2534–2556. https://doi.org/10.1002/ptr.6703
Kim, J., Jho, K. H., Choi, Y. H., & Nam, S. Y. (2013). Chemopreventive effect of cactus (Opuntia humifusa) extracts: radical scavenging activity, pro-apoptosis, and anti-inflammatory effect in human colon (SW480) and breast cancer (MCF7) cells (Article). Food & Function, 4(5), 681-688. https://doi.org/10.1039/c3fo30287c
Lee, J. A., Jung, B. G., & Lee, B. J. (2012). Inhibitory effects of Opuntia humifusa on 7, 12-Dimethylbenz a anthracene and 12-O-tetradecanoylphorbol-13-acetate induced two-stage skin carcinogenesis (Article). Asian Pacific Journal of Cancer Prevention, 13(9), 4655-4660. https://doi.org/10.7314/apjcp.2012.13.9.4655
Lee, J. A., Jung, B. G., Kim, T. H., Lee, S. G., Park, Y. S., & Lee, B. J. (2013). Dietary feeding of Opuntia humifusa inhibits UVB radiation-induced carcinogenesis by reducing inflammation and proliferation in hairless mouse model. Photochemistry and photobiology, 89(5), 1208–1215. https://doi.org/10.1111/php.12113
Lowry, M. (2016). A synopsis of the genus Cleistocactus Lemaire (Cactaceae). Bradleya 34, 148-186. https://doi.org/10.25223/brad.n34.2016.a6
Madrigal-Santillán, E.; Portillo-Reyes, J.; Madrigal-Bujaidar, E.; Sánchez-Gutiérrez, M.; MercadoGonzalez, P.E.; Izquierdo-Vega, J.A.; Vargas-Mendoza, N.; ÁlvarezGonzález, I.; Fregoso-Aguilar, T.; Delgado-Olivares, L.; et al. Opuntia genus in Human Health: A Comprehensive Summary on Its Pharmacological, Therapeutic and Preventive Properties. Part 1. (2022). Horticulturae, 8, 88. https://doi.org/1…
Magloire, F.J.; Zou, D.J. (2007). Comparison of Chinese and American cactus pear (Opuntia cacti) in induction of ROS and growth inhibition in bladder cancer cells. In Proceedings of the VI International Congress on Cactus Pear and Cochineal, Joao Pessoa, Brazil, 22–26 October Volume 811, pp. 187–196. https://doi.org/10.17660/ActaHortic.2009.811.23
Majolo, F., de Oliveira Becker Delwing, L. K., Marmitt, D. J., BustamanteFilho, I. C., and Goettert, M. I. (2019). Medicinal Plants and Bioactive Natural Compounds for Cancer Treatment: Important Advances for Drug Discovery. Phytochemistry Lett. 31, 196–207. https://doi:10.1016/j.phytol.2019.04.003
Martins, M., Ribeiro, M. H., & Almeida, C. M. M. (2023). Physicochemical, nutritional, and medicinal properties of Opuntia ficus-indica (L.) Mill. and iIts main agro-industrial use: A review. Plants, 12(7), 1512. https://doi.org/10.3390/plants12071512
Monteiro, S. S., Almeida, R. L., Santos, N. C., Pereira, E. M., Silva, A. P., Oliveira, H. M. L., & Pasquali, M. A. de B. (2023). New Functional Foods with Cactus Components: Sustainable Perspectives and Future Trends. Foods, 12(13), 2494. https://doi.org/10.3390/foods12132494
Newman, D. J., and Cragg, G. M. (2020). Natural Products as Sources of New Drugs over the Nearly Four Decades from 01/1981 to 09/2019. J. Nat. Prod. 83, 770–803. https://doi:10.1021/acs.jnatprod.9b01285
Orozco-Barocio, A., Paniagua-Domínguez, B. L., Benítez-Saldaña, P. A., Flores-Torales, E., Velázquez-Magaña, S., & Nava, H. J. (2013). Cytotoxic effect of the ethanolic extract of Lophocereus schottii: a mexican medicinal plant. African journal of traditional, complementary, and alternative medicines : AJTCAM, 10(3), 397–404.
Pimienta-Barrios, E., & Nobel, P. S. (1994). Pitaya (Stenocereus Spp, Cactaceae) – an Ancient and Modern Fruit Crop of Mexico. Economic Botany, 48(1), 76–83. https://doi.org/10.1007/Bf02901385.
Polini, G., Camaqui, M.A., 2018. Plantas Medicinales de Bolivia. CreateSpace Independent Publishing Platform, Tiquipalla, Potosi, pp. 7–8. ISBN-10 : ‎ 1985132419, ISBN-13 ‏: ‎ 978-1985132412
Ramírez-Rodríguez, Y., Martínez-Huélamo, M., Pedraza-Chaverri, J., Ramírez, V., Martínez-Tagüeña, N., & Trujillo, J. (2020). Ethnobotanical, nutritional and medicinal properties of Mexican drylands Cactaceae Fruits: Recent findings and research opportunities. Food chemistry, 312, 126073. https://doi.org/10.1016/j.foodchem.2019.126073
Ríos-León, K., Fuertes-Ruiton, C., Arroyo, J., & Ruiz, J. (2017). Efecto quimioprotector del extracto alcaloideo de Melocactus bellavistensis (cactus globoso) sobre el cáncer de colon inducido con 1,2-dimetilhidrazina en ratas (Chemoprotective effect of the alkaloid extract of Melocactus bellavistensis against colon cancer induced in rats using 1,2-dimethylhydrazine). Revista peruana de medicina …
Rizeq, B., Gupta, I., Ilesanmi, J., AlSafran, M., Rahman, M. M., and Ouhtit, A. (2020). The Power of Phytochemicals Combination in Cancer Chemoprevention. J. Cancer 11, 4521–4533. https://doi:10.7150/jca.34374
Santos Díaz, M Del Socorro., Barba de la Rosa, A. P., Héliès-Toussaint, C., Guéraud, F., & Nègre-Salvayre, A. (2017). Opuntia spp.: Characterization and Benefits in Chronic Diseases. Oxidative medicine and cellular longevity, 8634249. https://doi.org/10.1155/2017/8634249
Sharif, K. M., Rahman, M. M., Zaidul, I. S. M., Jannatul, A., Akanda, M. J. H., Mohamed, A. and Shamsudin S. H. (2013). Pharmacological relevance of primitive leafy cactuses Pereskia. (Review). Research Journal of Biotechnology, 8(12), 134-142.
Shetty, A.A., Rana, M.K. and Preetham, S.P. (2012) Cactus: A Medicinal Food. Journal of Food Science and Technology, 49, 530-536. http://dx.doi.org/10.1007/s13197-011-0462-5
Shoukat, R., Cappai, M., Pia, G., & Pilia, L. (2023). An Updated Review: Opuntia ficus indica (OFI) Chemistry and Its Diverse Applications. Applied Sciences, 13(13), 7724. https://doi.org/10.3390/app13137724
Verona-Ruiz, A., Urcia-Cerna, J., & Paucar-Menacho, L. M. (2020). Pitahaya (Hylocereus spp.): Culture, physicochemical characteristics, nutritional composition, and bioactive compounds (Review). Scientia Agropecuaria, 11(3), 439-453. https://doi.org/10.17268/sci.agropecu.2020.03.16
Wang, J., Rani, N., Jakhar, S., Redhu, R., Kumar, S., Kumar, S., Kumar, S., Devi, B., Simal-Gandara, J., Shen, B., & Singla, R. K. (2023). Opuntia ficus-indica (L.) Mill. - anticancer properties and phytochemicals: current trends and future perspectives. Frontiers in plant science, 14, 1236123. https://doi.org/10.3389/fpls.2023.1236123
Wigner, P., Bijak, M., & Saluk-Bijak, J. (2022). Clinical potential of fruit in bladder cancer prevention and treatment (Article). Nutrients, 14(6), 21, Article 1132. https://doi.org/10.3390/nu14061132
World Health Organization (WHO). Cancer today. Accessed august 27, 2024. https://gco.iarc.fr/today/en
Zareisedehizadeh, S., Tan, C. H., Koh, H. L. (2014). A review of botanical characteristics, traditional usage, chemical components, pharmacological activities, and safety of Pereskia bleo (Kunth) DC. Evidence-based complementary and alternative medicine: eCAM, 2014, 326107. https://doi.org/10.1155/2014/326107
